# Supplementary material for: IL-20 antagonist suppresses PD-L1 expression and prolongs survival in pancreatic cancer models
Source: Nat Commun. 2020 Sep 14;11:4611. doi: 10.1038/s41467-020-18244-8 (PMC7490368; doi:10.1038/s41467-020-18244-8)
Supplement: Supplementary file 3 — Data Source [file 41467_2020_18244_MOESM3_ESM.xlsx]

## Sheet: Fig. 1f
The Kaplan-Meier survival analysis of KPC mice						PBS		mIgG		7E
						Days	Death	Days	Death	Days	Death
						49	1	47	2	56	1
						52	1	49	1	57	2
						53	2	50	1	63	1
						54	2	52	1	65	1
						57	1	54	1	66	1
						58	3	55	1	70	3
						59	2	58	3	71	2
						61	1	59	1	73	1
						62	1	61	2	77	1
						63	1	62	1	81	1
						67	1	63	1	96	1
								64	1	250	0

## Sheet: Fig. 1g
	Number of Ki-67+ cells (per 10 HPFs)
		PBS	mIgG	7E
		1	4.66	3.66
		13.66	3	1
		1.66	0.66	1.66
		0	1.66	0.66
		1	6	0.33
		10.66	2	1.33
		6.66	5.33	0.66
		1	13.66	2
		16.66	8.44	2.33
		17.33	3.78	0.66
		2.33	10.23	0.88
		0.33	4.67	1.22
		1	2.77	1
		6.47	2.35	0.52
		6.56	2.85	1.26
		4.28	2.71	1.1

## Sheet: Fig. 1h
	Percentage of PD-L1 positively stained area
		PBS	mIgG	7E
		5.495	8.56533	1.70867
		4.50667	4.18333	1.80233
		5.20133	3.50167	0.396
		8.19667	3.918	0.492333
		5.643	7.75067	0.683667
		5.948	4.80967	0.431333
		5.23333	6.99	0.12
		5.16533	6.16033	1.66967
		6.024	6.31233	1.31533
		7.61833	7.09667	2.00933
		7.371	4.54967	1.344
		9.29733	4.859	2.06633
		11.802	1.16	2.60833
		16.364	3.885	1.40767
		14.5033	3.196	0.753333
		12.6453	6.04233	1.051

## Sheet: Fig. 1i
	Percentage of αSMA positively stained area
		PBS	mIgG	7E
		35.596	34.606	19.674
		32.878	29.025	18.708
		34.26	32.101	13.209
		33.571	24.849	18.118
		31.817	33.531	6.234
		30.344	27.018	10.079
		34.955	27.77	20.055
		34.021	36.754	6.596
		39.903	33.414	6.456
		32.16	25.446	8.444
		27.361	32.405	6.904
		24.247	30.636	5.161
		22.556	35.804	13.304
		23.333	40.576	10.709
		27.536	32.283	13.683

## Sheet: Fig. 2b
	Tumor weight of PDAC orthtopic model	PBS	mIgG	7E
		1230	1380	550
		1220	980	660
		1320	1550	580
		1370	1240	510
		910	1310	470	unit: mg

## Sheet: Fig. 2c
	The Kaplan-Meier survival analysis of PDAC orthotopic model	PBS		mIgG		7E
		Days	Death	Days	Death	Days	Death
		28	1	28	1	39	1
		30	1	29	1	46	1
		32	1	31	1	50	1
		36	1	34	1	53	1
		37	1	37	1	60	0

## Sheet: Fig. 2d
	Percentage of αSMA positively stained area	PBS	mIgG	7E
		7.10467	11.8007	0.521333
		6.015	11.4387	1.06133
		9.64733	11.7267	1.07333
		11.5797	6.24367	1.06267
		14.1377	6.68033	0.834

## Sheet: Fig. 2e
	αSMA/GAPDH (Fold)	PBS				mIgG				7E
		#1	#2	#3	#4	#1	#2	#3	#4	#1	#2	#3	#4
		1	1	1	1	0.654727	3.74949	1.70615	0.001833	0.163715	0.035594	0.082669	0.000995779
		1	1	1	1	1.3247	4.50302	1.5589	0.002481	0.168264	0.052575	0.056476	0.000914107
	Collagen/GAPDH (Fold)	PBS				mIgG				7E
		#1	#2	#3	#4	#1	#2	#3	#4	#1	#2	#3	#4
		1	1	1	1	0.549337	3.07501	1.07271	0.000999	0.175268	0.046318	0.062681	0.001967
		1	1	1	1	0.944807	3.33769	0.958858	0.001041	0.101473	0.058559	0.066619	0.006153
	Fibronectin/GAPDH (Fold)	PBS				mIgG				7E
		#1	#2	#3	#4	#1	#2	#3	#4	#1	#2	#3	#4
		1	1	1	1	1.43097	2.93394	0.817477	0.00026	0.569385	0.133974	0.12241	0.0089
		1	1	1	1	1.46508	3.25586	0.831587	0.00046	0.643065	0.093428	0.122272	0.007687
	Vimentin/GAPDH (Fold)	PBS				mIgG				7E
		#1	#2	#3	#4	#1	#2	#3	#4	#1	#2	#3	#4
		1	1	1	1	0.747284	7.03575	2.59063	0.004845	0.221737	0.277378	0.09281	0.020804
		1	1	1	1	0.712804	7.12088	2.48892	0.006899	0.224803	0.231208	0.0967	0.017887
	TGFβ/GAPDH (Fold)	PBS				mIgG				7E
		#1	#2	#3	#4	#1	#2	#3	#4	#1	#2	#3	#4
		1	1	1	1	0.827085	1.27416	0.882398	0.852551	0.157595	0.226601	0.0254599	0.0458892
		1	1	1	1	1.0513	2.01496	1.21667	0.989209	0.151792	0.325459	0.112478	0.157276

## Sheet: Fig. 2g
		Tumor weight of PDAC orthtopic model	Ctrl (KPC)	shIL-20R1 (KPC)
			1830	530
			1320	450
			1120	600
			1560	660
			1160	820	unit: mg

## Sheet: Fig. 3a
		Percentage of F4/80 positively stained area	PBS	mIgG	7E
			3.98233	5.87667	0.597
			3.11133	5.227	0.673
			5.28967	6.48033	0.57
			3.263	5.92533	0.95
			4.56867	6.05767	1.148
		Percentage of CD206 positively stained area	PBS	mIgG	7E
			2.674	3.54333	0.479
			4.199	3.35433	0.532333
			5.394	4.25233	0.859333
			1.52867	3.56033	1.147
			1.78633	2.28567	0.277

[truncated: 33 more sheets: Fig. 3c, Fig. 4b, Fig. 4c, Fig. 4d, Fig. 4e, Fig. 4f, Fig. 4g, Fig. 4h, Fig. 4k, Fig. 4n, Fig. 5a, Fig. 5b, Fig. 5c, Fig. 5f, Fig. 6a, Fig .6b, Fig. 6c, Fig. 6d, Fig. 6f, Fig. 6h …]
